# Supplementary material for: Research on Intelligent Thermal Optimization for Chiplet-Based Heterogeneously Integrated AI Chip Embedded with Leaf-Vein-Inspired Fractal Microchannels
Source: Materials (Basel). 2026 Feb 10;19(4):679. doi: 10.3390/ma19040679 (PMC12941633; doi:10.3390/ma19040679)
Supplement: Supplementary file 1 [file materials-19-00679-s001.zip]

Archive with 1 entries (1 files):
- materials-4092104-supplementary.pdf
